# Supplementary material for: A Large-Scale Assessment of Nucleic Acids Binding Site Prediction Programs
Source: PLoS Comput Biol. 2015 Dec 17;11(12):e1004639. doi: 10.1371/journal.pcbi.1004639 (PMC4683125; doi:10.1371/journal.pcbi.1004639)
Supplement: S1 Table — (XLSX) [file pcbi.1004639.s002.xlsx]

## Sheet: Sheet1
	considering ASA change						without considering ASA change
Percentage of Binding sites			distance cutoffs						distance cutoffs
Programs	3.5	4	4.5	5	5.5	6	3.5	4	4.5	5	5.5	6	Total
BindN_R107	20.8	25.5	27.9	29.9	31.6	32.4	21	25.7	28.4	31	33.6	36.4	20785
DR_bind1_R69	21.1	25.9	28.3	30.7	31.9	32.8	21.2	26.1	28.8	31.6	33.8	36.9	13697
DR_bind1_R81	19	23.6	25.7	27.6	29	29.7	19.1	23.7	26.1	28.5	30.8	33.7	17223
KYG_R86	20.6	25.3	27.8	29.9	31.4	32.2	20.7	25.5	28.2	30.9	33.3	36.1	19218
PPRInt_R86	20.5	25.2	27.6	29.8	31.3	32.1	20.7	25.5	28.2	30.9	33.3	36.3	19290
PRNA_R205	15.7	19.6	21.7	23.4	24.6	25.3	15.8	19.9	22.2	24.3	26.3	28.9	49239
SRCPred_R160	20.5	24.5	26.9	29	30.4	31	20.6	24.7	27.3	30.1	32.7	35.7	29015
PRBR_R180	19.9	24.9	27.6	29.8	31.5	32.5	19.9	25	28.1	30.8	33.5	36.7	29018
RNABindR_R106	19.4	23.9	26.3	28.4	29.9	30.7	19.5	24.2	26.8	29.4	31.9	34.5	22074
RNABindR_R109	20	24.6	27.1	29.1	30.7	31.5	20.2	24.9	27.5	30.2	32.7	35.3	21969
RNABindR_R144	19.5	24.2	26.8	28.9	30.6	31.5	19.6	24.4	27.2	29.8	32.5	35.4	30696
RNABindR_R147	19.9	24.6	27.2	29.3	31	31.9	20	24.9	27.7	30.3	32.9	35.8	30720
RNABindR_R198	16.4	20.6	22.8	24.7	26.1	26.8	16.5	20.8	23.2	25.5	27.8	30.4	48151
RNABindR_R111	9.7	12.7	14.2	15.4	16.3	16.9	9.9	13	14.6	16.2	17.9	20.1	34473
meta2_R44	22.6	28	31	33.2	35.2	36.3	22.7	28.1	31.2	34	37.2	41	6477
aaRNA_R67	15.4	18.3	20.4	21.9	23.2	24	15.6	18.5	20.8	22.9	25.2	28	15647
aaRNA_R141	9.9	12.5	13.9	15.2	16	16.5	10	12.8	14.3	16.1	17.6	19.9	42110
aaRNA_R205	18	22	23.9	25.7	27	27.8	18.2	22.2	24.4	26.7	28.8	31.6	50050
RBscore_R130	19.8	24.6	26.7	28.8	30.2	30.9	19.9	24.7	27.1	29.7	32.1	34.8	29884
RBscore_R116	10.6	14.1	15.7	17.2	18.5	19.2	10.8	14.4	16.2	18	20	22.5	33508
Sungwook_R267	8.2	11.1	12.7	13.9	14.8	15.3	8.3	11.5	13.1	14.5	16.2	18.1	53746
Sungwook_R727	23.1	28.7	31.7	33.9	35.7	36.8	23.2	28.8	32	34.6	37.5	40.6	101653
Sungwook_R3149	26.8	32.8	35.7	38.2	40.1	41.1	26.9	33	36.1	39.1	42.1	45.3	450466
New_R15	11	14	16	17.1	18	18.8	11.3	14.6	16.7	18.1	19.9	22.5	2602
BindN_D62	17.4	21.5	23.9	26	27.5	28.4	17.4	21.6	24.2	26.9	29.6	33.1	7967
ProteDNA_D253	14.6	18.8	21.2	23.6	25.5	26.4	14.7	18.8	21.4	24.1	26.8	29.9	24910
Pro-dna_D99	14.3	18	20.2	22.3	23.9	24.6	14.4	18.2	20.5	23	25.8	28.6	29318
Hidetoshi_D52	15.8	20.1	22.7	24.8	26.7	27.6	15.8	20.3	23.1	25.7	28.5	31.7	6739
Shandar_D140	14.2	17.5	19.7	21.7	23.2	23.9	14.2	17.6	20	22.5	24.9	27.8	28044
Susan_D56	11.9	15.3	17.2	18.9	20.2	20.9	12.1	15.6	17.6	19.8	22.1	24.7	11647
DBD-Hunter_D179	12.2	15.6	17.6	19.5	21	21.7	12.3	15.7	17.9	20.2	22.6	25.3	39723
Luscombe_D129	10.9	14.2	16.3	18.1	19.5	20	10.9	14.3	16.4	18.6	20.5	22.8	36801
DBindR_D374	12.5	15.6	17.5	19.3	20.7	21.4	12.5	15.8	17.9	20.1	22.6	25.3	70239
DISPLAR_D428	12.5	15.7	17.7	19.4	20.8	21.5	12.5	15.9	18	20.2	22.6	25.4	76272
DNABINDPROT_D54	11.3	14.4	16	17.3	18.2	18.8	11.4	14.8	16.5	18.3	20.5	23.5	10075
PreDNA_D224	10.5	13.5	15.4	17.1	18.3	19	10.6	13.7	15.7	17.9	19.9	22.3	52198
RBscore_D381	9.6	12.4	14	15.6	16.7	17.2	9.7	12.6	14.3	16.3	18.1	20.3	100191
metaDBSite_D232	10.7	13.7	15.6	17.4	18.7	19.4	10.8	13.8	15.9	18.1	20.2	22.6	55192
metaDBSite_D316	11.6	15	17	18.9	20.3	21.1	11.7	15.1	17.2	19.6	21.9	24.5	71530
SDCPred_D159	14.1	17.4	19.6	21.6	23	23.8	14.2	17.5	19.8	22.3	24.7	27.6	32278
New_D31	8.8	10.7	12.2	14.1	15.4	15.8	8.8	10.8	12.3	14.6	16.6	18.2	7973
RBscore_P627	11.9	15.3	17	18.6	19.8	20.4	12	15.4	17.3	19.4	21.4	23.7	163583
All_P5114	21.2	26.2	28.8	31	32.7	33.6	21.3	26.4	29.1	31.8	34.5	37.5	978757
