# Supplementary material for: A Large-Scale Assessment of Nucleic Acids Binding Site Prediction Programs
Source: PLoS Comput Biol. 2015 Dec 17;11(12):e1004639. doi: 10.1371/journal.pcbi.1004639 (PMC4683125; doi:10.1371/journal.pcbi.1004639)
Supplement: S2 Table — Binding sites are defined by 3.5Å and 6Å defined sites are taken as prediction, accuracies are assessed and vice versa. (XLSX) [file pcbi.1004639.s003.xlsx]

## Sheet: Sheet1
Dist3.5
cutoff=3.5A	wAUC	mAUC	sAUC	tAUC	SEN	SPC	PPV	ACC	F1	MCC
BindN_R107	1	1	0	1	1	1	1	1	1	1
DR_bind1_R69	1	1	0	1	1	1	1	1	1	1
DR_bind1_R81	1	1	0	1	1	1	1	1	1	1
KYG_R86	1	1	0	1	1	1	1	1	1	1
PPRInt_R86	1	1	0	1	1	1	1	1	1	1
PRNA_R205	1	1	0	1	1	1	1	1	1	1
SRCPred_R160	1	1	0	1	1	1	1	1	1	1
PRBR_R180	1	1	0	1	1	1	1	1	1	1
RNABindR_R106	1	1	0	1	1	1	1	1	1	1
RNABindR_R109	1	1	0	1	1	1	1	1	1	1
RNABindR_R144	1	1	0	1	1	1	1	1	1	1
RNABindR_R147	1	1	0	1	1	1	1	1	1	1
RNABindR_R198	1	1	0	1	1	1	1	1	1	1
RNABindR_R111	1	1	0	1	1	1	1	1	1	1
meta2_R44	1	1	0	1	1	1	1	1	1	1
aaRNA_R67	1	1	0	1	1	1	1	1	1	1
aaRNA_R141	1	1	0	1	1	1	1	1	1	1
aaRNA_R205	1	1	0	1	1	1	1	1	1	1
RBscore_R130	1	1	0	1	1	1	1	1	1	1
RBscore_R116	1	1	0	1	1	1	1	1	1	1
Sungwook_R267	1	1	0	1	1	1	1	1	1	1
Sungwook_R727	1	1	0	1	1	1	1	1	1	1
Sungwook_R3149	1	1	0	1	1	1	1	1	1	1
New_R15	1	1	0	1	1	1	1	1	1	1
BindN_D62	1	1	0	1	1	1	1	1	1	1
ProteDNA_D253	1	1	0	1	1	1	1	1	1	1
Pro-dna_D99	1	1	0	1	1	1	1	1	1	1
Hidetoshi_D52	1	1	0	1	1	1	1	1	1	1
Shandar_D140	1	1	0	1	1	1	1	1	1	1
Susan_D56	1	1	0	1	1	1	1	1	1	1
DBD-Hunter_D179	1	1	0	1	1	1	1	1	1	1
Luscombe_D129	1	1	0	1	1	1	1	1	1	1
DBindR_D374	1	1	0	1	1	1	1	1	1	1
DISPLAR_D428	1	1	0	1	1	1	1	1	1	1
DNABINDPROT_D54	1	1	0	1	1	1	1	1	1	1
PreDNA_D224	1	1	0	1	1	1	1	1	1	1
RBscore_D381	1	1	0	1	1	1	1	1	1	1
metaDBSite_D232	1	1	0	1	1	1	1	1	1	1
metaDBSite_D316	1	1	0	1	1	1	1	1	1	1
SDCPred_D159	1	1	0	1	1	1	1	1	1	1
New_D31	1	1	0	1	1	1	1	1	1	1
RBscore_P627	1	1	0	1	1	1	1	1	1	1
All_P5114	1	1	0	1	1	1	1	1	1	1
cutoff=4.0A	wAUC	mAUC	sAUC	tAUC	SEN	SPC	PPV	ACC	F1	MCC
BindN_R107	0.8874	0.8999	0.0458	0.9016	0.8031	1	1	0.9653	0.8908	0.8779
DR_bind1_R69	0.8915	0.8974	0.0468	0.901	0.802	1	1	0.9611	0.8901	0.8746
DR_bind1_R81	0.8915	0.8968	0.0419	0.8987	0.7973	1	1	0.9649	0.8872	0.8746
KYG_R86	0.8839	0.8968	0.0457	0.8998	0.7996	1	1	0.9648	0.8886	0.8757
PPRInt_R86	0.8836	0.897	0.0412	0.9008	0.8016	1	1	0.9668	0.8898	0.878
PRNA_R205	0.874	0.8869	0.0481	0.8916	0.7833	1	1	0.9731	0.8785	0.8717
SRCPred_R160	0.8811	0.9039	0.0518	0.9044	0.8088	1	1	0.972	0.8943	0.8849
PRBR_R180	0.887	0.8944	0.0434	0.8984	0.7968	1	1	0.9636	0.8869	0.8735
RNABindR_R106	0.8844	0.8951	0.0495	0.8993	0.7986	1	1	0.9668	0.888	0.8764
RNABindR_R109	0.8845	0.8957	0.0498	0.8996	0.7993	1	1	0.9667	0.8884	0.8767
RNABindR_R144	0.8804	0.8911	0.0506	0.8944	0.7889	1	1	0.9665	0.882	0.871
RNABindR_R147	0.8805	0.8915	0.0507	0.8947	0.7893	1	1	0.9664	0.8823	0.8712
RNABindR_R198	0.8766	0.886	0.0478	0.8902	0.7804	1	1	0.9715	0.8767	0.8693
RNABindR_R111	0.8649	0.8748	0.056	0.8767	0.7533	1	1	0.9806	0.8593	0.8589
meta2_R44	0.9042	0.9028	0.0503	0.9046	0.8092	1	1	0.9526	0.8945	0.8725
aaRNA_R67	0.9013	0.9174	0.0461	0.9073	0.8145	1	1	0.9753	0.8978	0.8899
aaRNA_R141	0.8831	0.8889	0.0462	0.8865	0.773	1	1	0.98	0.872	0.8697
aaRNA_R205	0.8892	0.8995	0.0443	0.9021	0.8042	1	1	0.9732	0.8915	0.8831
RBscore_R130	0.8791	0.8915	0.0476	0.8963	0.7927	1	1	0.9673	0.8843	0.8735
RBscore_R116	0.8802	0.8775	0.0535	0.8775	0.755	1	1	0.9776	0.8604	0.8584
Sungwook_R267	0.8587	0.8656	0.0502	0.8596	0.7192	1	1	0.9726	0.8367	0.8355
Sungwook_R727	0.8788	0.8919	0.0443	0.8949	0.7899	1	1	0.9562	0.8826	0.8651
Sungwook_R3149	0.8943	0.9011	0.0402	0.9077	0.8155	1	1	0.9528	0.8984	0.8757
New_R15	0.8744	0.8839	0.0515	0.8818	0.7635	1	1	0.9731	0.8659	0.8608
BindN_D62	0.8966	0.8987	0.0457	0.901	0.802	1	1	0.9656	0.8901	0.8775
ProteDNA_D253	0.8912	0.8927	0.0505	0.8887	0.7774	1	1	0.965	0.8748	0.864
Pro-dna_D99	0.8916	0.8937	0.05	0.8926	0.7852	1	1	0.9693	0.8797	0.8707
Hidetoshi_D52	0.8818	0.884	0.0471	0.887	0.7739	1	1	0.9653	0.8725	0.8622
Shandar_D140	0.8936	0.9023	0.0428	0.8975	0.795	1	1	0.9733	0.8858	0.8782
Susan_D56	0.8923	0.8866	0.0529	0.8878	0.7756	1	1	0.9742	0.8736	0.8682
DBD-Hunter_D179	0.886	0.8912	0.0408	0.8883	0.7766	1	1	0.9738	0.8743	0.8685
Luscombe_D129	0.8798	0.8813	0.0409	0.8801	0.7602	1	1	0.9761	0.8637	0.8605
DBindR_D374	0.8859	0.8922	0.0473	0.8919	0.7838	1	1	0.9766	0.8788	0.8739
DISPLAR_D428	0.8838	0.8912	0.0494	0.8896	0.7791	1	1	0.975	0.8758	0.8705
DNABINDPROT_D54	0.8686	0.8845	0.0516	0.8843	0.7685	1	1	0.9749	0.8691	0.8646
PreDNA_D224	0.8769	0.8854	0.048	0.8822	0.7644	1	1	0.9767	0.8665	0.8632
RBscore_D381	0.8737	0.8827	0.0524	0.8808	0.7617	1	1	0.979	0.8647	0.8629
metaDBSite_D232	0.8776	0.8867	0.0483	0.8845	0.7689	1	1	0.9767	0.8694	0.8658
metaDBSite_D316	0.8773	0.8853	0.0477	0.8827	0.7653	1	1	0.9755	0.8671	0.8631
SDCPred_D159	0.8971	0.9048	0.0419	0.9011	0.8021	1	1	0.9741	0.8902	0.8826
New_D31	0.8806	0.8922	0.0778	0.8937	0.7875	1	1	0.9847	0.8811	0.8802
RBscore_P627	0.876	0.8836	0.0518	0.8846	0.7692	1	1	0.9766	0.8696	0.8659
All_P5114	0.8865	0.896	0.0455	0.9016	0.8031	1	1	0.9631	0.8908	0.8765
cutoff=4.5A	wAUC	mAUC	sAUC	tAUC	SEN	SPC	PPV	ACC	F1	MCC
BindN_R107	0.8402	0.8585	0.0512	0.8625	0.7249	1	1	0.9463	0.8405	0.8244
DR_bind1_R69	0.8521	0.8612	0.0544	0.8651	0.7301	1	1	0.9417	0.844	0.8244
DR_bind1_R81	0.8503	0.8608	0.0508	0.8622	0.7244	1	1	0.9475	0.8402	0.8248
KYG_R86	0.8356	0.8543	0.0522	0.8605	0.7209	1	1	0.9457	0.8378	0.8218
PPRInt_R86	0.8384	0.8559	0.0464	0.8623	0.7247	1	1	0.9491	0.8404	0.8259
PRNA_R205	0.8281	0.845	0.0523	0.8505	0.7011	1	1	0.9585	0.8243	0.8178
SRCPred_R160	0.8333	0.8634	0.0595	0.8631	0.7262	1	1	0.9554	0.8414	0.8304
PRBR_R180	0.8393	0.8516	0.0484	0.8571	0.7143	1	1	0.943	0.8333	0.8165
RNABindR_R106	0.8354	0.8526	0.0528	0.8601	0.7202	1	1	0.9489	0.8373	0.8233
RNABindR_R109	0.8352	0.853	0.0533	0.8604	0.7207	1	1	0.9487	0.8377	0.8234
RNABindR_R144	0.8339	0.8488	0.0557	0.854	0.708	1	1	0.9483	0.829	0.8162
RNABindR_R147	0.834	0.8494	0.0559	0.8543	0.7085	1	1	0.9483	0.8294	0.8165
RNABindR_R198	0.8296	0.8445	0.0545	0.8485	0.6969	1	1	0.956	0.8214	0.8141
RNABindR_R111	0.8123	0.8316	0.0617	0.8292	0.6583	1	1	0.9692	0.7939	0.798
meta2_R44	0.8605	0.8622	0.0561	0.8635	0.727	1	1	0.9245	0.8419	0.8113
aaRNA_R67	0.8587	0.8757	0.0558	0.8626	0.7253	1	1	0.959	0.8408	0.8318
aaRNA_R141	0.8349	0.8462	0.0497	0.8426	0.6851	1	1	0.9686	0.8131	0.8137
aaRNA_R205	0.8439	0.8609	0.05	0.8637	0.7273	1	1	0.9587	0.8421	0.8328
RBscore_R130	0.8341	0.8537	0.0547	0.8598	0.7197	1	1	0.9513	0.837	0.8244
RBscore_R116	0.8356	0.8372	0.055	0.8348	0.6696	1	1	0.9659	0.8021	0.8031
Sungwook_R267	0.8116	0.82	0.0523	0.8135	0.6271	1	1	0.9583	0.7708	0.7739
Sungwook_R727	0.8348	0.8512	0.0488	0.8539	0.7078	1	1	0.932	0.8289	0.8063
Sungwook_R3149	0.855	0.8653	0.0459	0.8738	0.7476	1	1	0.9296	0.8556	0.8253
New_R15	0.8193	0.831	0.0584	0.8294	0.6589	1	1	0.955	0.7944	0.7915
BindN_D62	0.8493	0.8571	0.0489	0.8569	0.7138	1	1	0.9441	0.833	0.817
ProteDNA_D253	0.8426	0.846	0.0512	0.8424	0.6848	1	1	0.9437	0.8129	0.8006
Pro-dna_D99	0.8449	0.8499	0.0484	0.8485	0.697	1	1	0.9513	0.8214	0.8116
Hidetoshi_D52	0.8343	0.8409	0.049	0.8417	0.6834	1	1	0.9449	0.812	0.8005
Shandar_D140	0.847	0.8584	0.0459	0.8516	0.7031	1	1	0.9563	0.8257	0.8178
Susan_D56	0.8459	0.8441	0.0498	0.8434	0.6868	1	1	0.9594	0.8143	0.81
DBD-Hunter_D179	0.833	0.8423	0.0444	0.8387	0.6773	1	1	0.9566	0.8076	0.8031
Luscombe_D129	0.82	0.8276	0.0461	0.8268	0.6536	1	1	0.9598	0.7905	0.7907
DBindR_D374	0.8351	0.8464	0.051	0.8453	0.6906	1	1	0.962	0.817	0.8136
DISPLAR_D428	0.8351	0.8459	0.049	0.8428	0.6856	1	1	0.9596	0.8135	0.8095
DNABINDPROT_D54	0.8225	0.8437	0.0589	0.8404	0.6807	1	1	0.9609	0.81	0.8073
PreDNA_D224	0.8277	0.8382	0.0519	0.8334	0.6667	1	1	0.9623	0.8	0.7997
RBscore_D381	0.8233	0.8364	0.0556	0.834	0.668	1	1	0.9667	0.801	0.8026
metaDBSite_D232	0.8254	0.8368	0.0473	0.8347	0.6694	1	1	0.9618	0.802	0.8011
metaDBSite_D316	0.8279	0.8384	0.0473	0.8353	0.6705	1	1	0.9607	0.8028	0.8012
SDCPred_D159	0.8488	0.8593	0.0444	0.8536	0.7071	1	1	0.9566	0.8284	0.8203
New_D31	0.833	0.8465	0.0853	0.8424	0.6848	1	1	0.9739	0.8129	0.816
RBscore_P627	0.8278	0.8401	0.0557	0.8413	0.6826	1	1	0.9637	0.8114	0.8098
All_P5114	0.8416	0.8555	0.051	0.8631	0.7261	1	1	0.9433	0.8413	0.8232
cutoff=5.0A	wAUC	mAUC	sAUC	tAUC	SEN	SPC	PPV	ACC	F1	MCC
BindN_R107	0.8132	0.8311	0.0518	0.8366	0.6732	1	1	0.9313	0.8047	0.7869
DR_bind1_R69	0.8243	0.8325	0.0582	0.8368	0.6736	1	1	0.9236	0.805	0.7827
DR_bind1_R81	0.8242	0.8341	0.0548	0.8365	0.6731	1	1	0.933	0.8046	0.7879
KYG_R86	0.8053	0.8259	0.0543	0.8334	0.6667	1	1	0.9299	0.8001	0.7825
PPRInt_R86	0.8095	0.828	0.0506	0.8348	0.6697	1	1	0.9339	0.8022	0.7865
PRNA_R205	0.7983	0.8178	0.0542	0.8229	0.6459	1	1	0.9467	0.7848	0.7795
SRCPred_R160	0.8023	0.8336	0.0624	0.8348	0.6695	1	1	0.9417	0.8021	0.7907
PRBR_R180	0.8105	0.8243	0.0507	0.8311	0.6621	1	1	0.9273	0.7967	0.7784
RNABindR_R106	0.8039	0.8233	0.054	0.8315	0.6629	1	1	0.9331	0.7973	0.7822
RNABindR_R109	0.8038	0.824	0.0549	0.8319	0.6637	1	1	0.9329	0.7979	0.7825
RNABindR_R144	0.8042	0.8208	0.0568	0.826	0.652	1	1	0.9332	0.7894	0.776
RNABindR_R147	0.8043	0.8216	0.0573	0.8264	0.6528	1	1	0.9331	0.7899	0.7764
RNABindR_R198	0.8015	0.8158	0.0566	0.8203	0.6406	1	1	0.9433	0.7809	0.7747
RNABindR_R111	0.7811	0.8042	0.0665	0.7995	0.5989	1	1	0.9603	0.7492	0.7574
meta2_R44	0.8345	0.8371	0.053	0.8378	0.6757	1	1	0.9035	0.8064	0.7708
aaRNA_R67	0.8272	0.8478	0.0587	0.8345	0.6689	1	1	0.9464	0.8016	0.7929
aaRNA_R141	0.8045	0.8162	0.0508	0.8125	0.6249	1	1	0.959	0.7692	0.7729
aaRNA_R205	0.8143	0.8327	0.0512	0.8364	0.6728	1	1	0.9465	0.8044	0.7952
RBscore_R130	0.8044	0.8254	0.0562	0.8319	0.6638	1	1	0.9367	0.7979	0.7847
RBscore_R116	0.807	0.809	0.0571	0.805	0.61	1	1	0.9558	0.7578	0.7622
Sungwook_R267	0.785	0.7918	0.0498	0.7878	0.5755	1	1	0.9483	0.7306	0.7372
Sungwook_R727	0.8092	0.8257	0.0506	0.8296	0.6592	1	1	0.9149	0.7946	0.7694
Sungwook_R3149	0.8286	0.8397	0.0483	0.8495	0.6989	1	1	0.9102	0.8228	0.7872
New_R15	0.7978	0.8104	0.0581	0.8071	0.6141	1	1	0.9454	0.7609	0.7599
BindN_D62	0.8188	0.8274	0.0543	0.8263	0.6526	1	1	0.9258	0.7898	0.7722
ProteDNA_D253	0.8071	0.8119	0.0506	0.8067	0.6134	1	1	0.9229	0.7604	0.748
Pro-dna_D99	0.8105	0.8162	0.0502	0.815	0.6299	1	1	0.9341	0.773	0.7637
Hidetoshi_D52	0.8015	0.8101	0.0529	0.8102	0.6204	1	1	0.9273	0.7658	0.7545
Shandar_D140	0.8126	0.824	0.0471	0.8168	0.6335	1	1	0.9401	0.7756	0.7689
Susan_D56	0.8104	0.8103	0.0494	0.8103	0.6206	1	1	0.9456	0.7659	0.7639
DBD-Hunter_D179	0.8003	0.8093	0.0449	0.8055	0.611	1	1	0.942	0.7585	0.7563
Luscombe_D129	0.7857	0.7926	0.0447	0.7923	0.5846	1	1	0.9461	0.7378	0.742
DBindR_D374	0.801	0.8131	0.0538	0.8121	0.6242	1	1	0.9489	0.7686	0.7677
DISPLAR_D428	0.7998	0.8121	0.0498	0.8096	0.6191	1	1	0.9457	0.7648	0.7631
DNABINDPROT_D54	0.789	0.8141	0.0647	0.8102	0.6204	1	1	0.949	0.7657	0.7654
PreDNA_D224	0.7923	0.8022	0.052	0.7978	0.5956	1	1	0.9488	0.7466	0.7501
RBscore_D381	0.7879	0.8011	0.0539	0.7989	0.5979	1	1	0.9549	0.7483	0.7543
metaDBSite_D232	0.7911	0.801	0.0473	0.7997	0.5995	1	1	0.9483	0.7496	0.7522
metaDBSite_D316	0.7935	0.8028	0.0476	0.8003	0.6006	1	1	0.9468	0.7505	0.7522
SDCPred_D159	0.8139	0.8247	0.0465	0.8187	0.6374	1	1	0.9403	0.7785	0.7713
New_D31	0.7891	0.7986	0.0776	0.7974	0.5947	1	1	0.9614	0.7459	0.7552
RBscore_P627	0.7948	0.8076	0.0557	0.809	0.618	1	1	0.9518	0.7639	0.7653
All_P5114	0.8122	0.8272	0.0532	0.8364	0.6728	1	1	0.9269	0.8044	0.7841
cutoff=5.5A	wAUC	mAUC	sAUC	tAUC	SEN	SPC	PPV	ACC	F1	MCC
BindN_R107	0.795	0.8129	0.0533	0.8189	0.6378	1	1	0.9197	0.7789	0.7603
DR_bind1_R69	0.8072	0.8174	0.0582	0.8218	0.6435	1	1	0.9127	0.7831	0.7595
DR_bind1_R81	0.806	0.8162	0.0553	0.8198	0.6396	1	1	0.9223	0.7802	0.7628
KYG_R86	0.7881	0.809	0.0571	0.8168	0.6335	1	1	0.9188	0.7757	0.7574
PPRInt_R86	0.7911	0.8107	0.0496	0.8178	0.6356	1	1	0.9232	0.7772	0.7611
PRNA_R205	0.7777	0.8	0.0567	0.8042	0.6084	1	1	0.9374	0.7565	0.7524
SRCPred_R160	0.7829	0.8163	0.0663	0.8167	0.6333	1	1	0.9316	0.7755	0.7643
PRBR_R180	0.7907	0.8052	0.0524	0.812	0.624	1	1	0.9141	0.7685	0.7493
RNABindR_R106	0.7861	0.806	0.057	0.8144	0.6289	1	1	0.9224	0.7722	0.7568
RNABindR_R109	0.7858	0.8065	0.0577	0.8148	0.6295	1	1	0.922	0.7727	0.7569
RNABindR_R144	0.7848	0.8018	0.0589	0.8076	0.6153	1	1	0.9217	0.7618	0.7485
RNABindR_R147	0.7849	0.8025	0.0594	0.808	0.616	1	1	0.9216	0.7624	0.7489
RNABindR_R198	0.7816	0.7963	0.0573	0.802	0.6041	1	1	0.9337	0.7532	0.748
RNABindR_R111	0.7576	0.784	0.0672	0.7795	0.559	1	1	0.9532	0.7171	0.7288
meta2_R44	0.814	0.8178	0.0548	0.8177	0.6354	1	1	0.8847	0.7771	0.7374
aaRNA_R67	0.8033	0.8267	0.0619	0.8138	0.6275	1	1	0.9357	0.7712	0.7631
aaRNA_R141	0.785	0.7983	0.0526	0.7942	0.5883	1	1	0.9522	0.7408	0.7471
aaRNA_R205	0.7951	0.8148	0.0527	0.8188	0.6376	1	1	0.9374	0.7787	0.7699
RBscore_R130	0.7838	0.8071	0.058	0.8147	0.6293	1	1	0.9264	0.7725	0.7592
RBscore_R116	0.781	0.7859	0.0567	0.7825	0.565	1	1	0.9467	0.722	0.7298
Sungwook_R267	0.7665	0.7725	0.0493	0.7706	0.5411	1	1	0.9406	0.7022	0.7117
Sungwook_R727	0.7909	0.807	0.052	0.8124	0.6248	1	1	0.9011	0.7691	0.7421
Sungwook_R3149	0.8106	0.8222	0.0506	0.833	0.666	1	1	0.8955	0.7995	0.7603
New_R15	0.7783	0.7937	0.0616	0.7875	0.5751	1	1	0.9358	0.7302	0.7312
BindN_D62	0.8051	0.8117	0.056	0.8102	0.6205	1	1	0.9148	0.7658	0.7477
ProteDNA_D253	0.7861	0.7899	0.0493	0.7846	0.5691	1	1	0.9074	0.7254	0.7135
Pro-dna_D99	0.7874	0.7942	0.0513	0.7929	0.5858	1	1	0.9207	0.7388	0.7304
Hidetoshi_D52	0.784	0.7895	0.056	0.7898	0.5796	1	1	0.9138	0.7339	0.7231
Shandar_D140	0.7925	0.8038	0.0481	0.7961	0.5923	1	1	0.9287	0.7439	0.7384
Susan_D56	0.7849	0.7884	0.0473	0.7884	0.5768	1	1	0.9347	0.7316	0.7317
DBD-Hunter_D179	0.7777	0.7876	0.046	0.7837	0.5674	1	1	0.9305	0.724	0.7239
Luscombe_D129	0.7685	0.7737	0.0428	0.7737	0.5474	1	1	0.9373	0.7075	0.7143
DBindR_D374	0.7784	0.7914	0.0548	0.7904	0.5807	1	1	0.9388	0.7348	0.7361
DISPLAR_D428	0.7772	0.7912	0.0524	0.7875	0.5749	1	1	0.9348	0.7301	0.7306
DNABINDPROT_D54	0.7704	0.7976	0.0673	0.7907	0.5813	1	1	0.94	0.7352	0.737
PreDNA_D224	0.7701	0.7815	0.0524	0.7769	0.5538	1	1	0.9392	0.7128	0.7193
RBscore_D381	0.7661	0.7801	0.0548	0.7782	0.5563	1	1	0.9466	0.7149	0.7242
metaDBSite_D232	0.7684	0.7799	0.0488	0.7781	0.5562	1	1	0.9382	0.7148	0.7204
metaDBSite_D316	0.7715	0.7817	0.0488	0.779	0.5581	1	1	0.9366	0.7164	0.7208
SDCPred_D159	0.7931	0.8044	0.0488	0.7977	0.5954	1	1	0.9287	0.7464	0.7403
New_D31	0.7675	0.7766	0.0795	0.7713	0.5426	1	1	0.9522	0.7035	0.7177
RBscore_P627	0.7724	0.7868	0.0567	0.7888	0.5775	1	1	0.9429	0.7322	0.736
All_P5114	0.7926	0.8085	0.0553	0.8185	0.637	1	1	0.9143	0.7783	0.7568
cutoff=6.0A	wAUC	mAUC	sAUC	tAUC	SEN	SPC	PPV	ACC	F1	MCC
BindN_R107	0.785	0.8035	0.056	0.8098	0.6195	1	1	0.9131	0.7651	0.7462
DR_bind1_R69	0.7952	0.8072	0.0556	0.8134	0.6269	1	1	0.9062	0.7707	0.7464
DR_bind1_R81	0.7921	0.8041	0.054	0.8106	0.6212	1	1	0.9159	0.7663	0.7487
KYG_R86	0.778	0.7998	0.0595	0.8079	0.6158	1	1	0.9124	0.7622	0.7437
PPRInt_R86	0.7808	0.8013	0.0521	0.8089	0.6178	1	1	0.9171	0.7638	0.7475
PRNA_R205	0.7668	0.7904	0.0595	0.7943	0.5885	1	1	0.932	0.741	0.7377
SRCPred_R160	0.7716	0.8079	0.0676	0.808	0.6159	1	1	0.9263	0.7623	0.7513
PRBR_R180	0.7809	0.7956	0.0554	0.8027	0.6054	1	1	0.9071	0.7542	0.7347
RNABindR_R106	0.7757	0.7965	0.0588	0.8054	0.6108	1	1	0.9162	0.7584	0.7429
RNABindR_R109	0.7754	0.797	0.0596	0.8057	0.6114	1	1	0.9158	0.7589	0.743
RNABindR_R144	0.7743	0.792	0.0593	0.7988	0.5976	1	1	0.9157	0.7481	0.7348
RNABindR_R147	0.7744	0.7929	0.06	0.7992	0.5984	1	1	0.9156	0.7487	0.7352
RNABindR_R198	0.7701	0.7861	0.0584	0.7926	0.5852	1	1	0.9283	0.7383	0.7338
RNABindR_R111	0.7474	0.7746	0.0708	0.7686	0.5373	1	1	0.9489	0.699	0.7128
meta2_R44	0.8048	0.8083	0.0548	0.8085	0.6171	1	1	0.8753	0.7632	0.7216
aaRNA_R67	0.7926	0.8155	0.0639	0.8022	0.6045	1	1	0.9291	0.7535	0.746
aaRNA_R141	0.7744	0.7883	0.0556	0.7835	0.567	1	1	0.9479	0.7237	0.7316
aaRNA_R205	0.7844	0.8045	0.055	0.8088	0.6176	1	1	0.9318	0.7636	0.7552
RBscore_R130	0.7757	0.7993	0.0609	0.8069	0.6138	1	1	0.9214	0.7607	0.7474
RBscore_R116	0.7681	0.7734	0.0566	0.7702	0.5403	1	1	0.9411	0.7016	0.7115
Sungwook_R267	0.756	0.7627	0.0509	0.7595	0.5191	1	1	0.9351	0.6834	0.6949
Sungwook_R727	0.7805	0.7971	0.0538	0.8025	0.605	1	1	0.8924	0.7539	0.726
Sungwook_R3149	0.8014	0.8134	0.0554	0.825	0.6501	1	1	0.8878	0.7879	0.7469
New_R15	0.7673	0.7819	0.0605	0.7756	0.5512	1	1	0.9293	0.7107	0.7131
BindN_D62	0.7937	0.8009	0.0577	0.7992	0.5984	1	1	0.9065	0.7487	0.7303
ProteDNA_D253	0.7762	0.7799	0.0477	0.7748	0.5495	1	1	0.8998	0.7093	0.6977
Pro-dna_D99	0.7775	0.7843	0.0508	0.7833	0.5665	1	1	0.9142	0.7233	0.7154
Hidetoshi_D52	0.7735	0.7795	0.056	0.7797	0.5594	1	1	0.9064	0.7174	0.707
Shandar_D140	0.7831	0.7945	0.0471	0.7871	0.5741	1	1	0.9232	0.7295	0.7245
Susan_D56	0.7749	0.7782	0.0485	0.7782	0.5563	1	1	0.929	0.7149	0.7162
DBD-Hunter_D179	0.7674	0.7776	0.0462	0.774	0.5479	1	1	0.9248	0.7079	0.7089
Luscombe_D129	0.7628	0.7669	0.0411	0.767	0.534	1	1	0.9339	0.6962	0.7041
DBindR_D374	0.7679	0.7814	0.0558	0.7798	0.5596	1	1	0.9332	0.7176	0.7203
DISPLAR_D428	0.7664	0.7814	0.0536	0.777	0.554	1	1	0.929	0.713	0.7148
DNABINDPROT_D54	0.761	0.788	0.0698	0.7809	0.5619	1	1	0.935	0.7195	0.7225
PreDNA_D224	0.7606	0.7718	0.0529	0.7671	0.5341	1	1	0.9342	0.6963	0.7043
RBscore_D381	0.7566	0.7708	0.0561	0.7687	0.5375	1	1	0.9423	0.6992	0.7101
metaDBSite_D232	0.7594	0.7702	0.0493	0.7687	0.5373	1	1	0.9333	0.6991	0.7061
metaDBSite_D316	0.7617	0.7716	0.0494	0.7689	0.5379	1	1	0.9312	0.6995	0.7055
SDCPred_D159	0.7828	0.7942	0.0472	0.7879	0.5759	1	1	0.9228	0.7309	0.7254
New_D31	0.7571	0.7687	0.0805	0.7619	0.5238	1	1	0.9485	0.6875	0.7037
RBscore_P627	0.7624	0.7772	0.0582	0.7792	0.5583	1	1	0.9383	0.7166	0.7218
All_P5114	0.7831	0.7992	0.0582	0.8097	0.6194	1	1	0.9076	0.765	0.743
Dist6.0
cutoff=3.5A	wAUC	mAUC	sAUC	tAUC	SEN	SPC	PPV	ACC	F1	MCC
BindN_R107	0.9418	0.9129	0.0792	0.9494	1	0.8988	0.6195	0.9131	0.7651	0.7462
DR_bind1_R69	0.9362	0.9143	0.0675	0.9443	1	0.8886	0.6269	0.9062	0.7707	0.7464
DR_bind1_R81	0.9442	0.9226	0.0677	0.9512	1	0.9024	0.6212	0.9159	0.7663	0.7487
KYG_R86	0.9415	0.9152	0.0675	0.9491	1	0.8981	0.6158	0.9124	0.7622	0.7437
PPRInt_R86	0.9446	0.9146	0.0744	0.9521	1	0.9043	0.6178	0.9171	0.7638	0.7475
PRNA_R205	0.9576	0.9324	0.0694	0.9623	1	0.9247	0.5885	0.932	0.741	0.7377
SRCPred_R160	0.9517	0.9215	0.0727	0.9582	1	0.9164	0.6159	0.9263	0.7623	0.7513
PRBR_R180	0.9388	0.9131	0.06	0.9458	1	0.8916	0.6054	0.9071	0.7542	0.7347
RNABindR_R106	0.9446	0.9177	0.0721	0.9518	1	0.9035	0.6108	0.9162	0.7584	0.7429
RNABindR_R109	0.944	0.9146	0.076	0.9515	1	0.9029	0.6114	0.9158	0.7589	0.743
RNABindR_R144	0.9445	0.9126	0.0761	0.9518	1	0.9036	0.5976	0.9157	0.7481	0.7348
RNABindR_R147	0.9442	0.9108	0.0786	0.9517	1	0.9035	0.5984	0.9156	0.7487	0.7352
RNABindR_R198	0.9547	0.9262	0.0722	0.9601	1	0.9202	0.5852	0.9283	0.7383	0.7338
RNABindR_R111	0.9712	0.9567	0.0425	0.9728	1	0.9457	0.5373	0.9489	0.699	0.7128
meta2_R44	0.9154	0.9019	0.0717	0.9219	1	0.8439	0.6171	0.8753	0.7632	0.7216
aaRNA_R67	0.9568	0.9438	0.0489	0.9603	1	0.9205	0.6045	0.9291	0.7535	0.746
aaRNA_R141	0.9714	0.9617	0.023	0.972	1	0.9441	0.567	0.9479	0.7237	0.7316
aaRNA_R205	0.9561	0.9292	0.0683	0.9617	1	0.9234	0.6176	0.9318	0.7636	0.7552
RBscore_R130	0.9477	0.9166	0.0791	0.9551	1	0.9101	0.6138	0.9214	0.7607	0.7474
RBscore_R116	0.9662	0.947	0.0513	0.9684	1	0.9368	0.5403	0.9411	0.7016	0.7115
Sungwook_R267	0.9644	0.9601	0.0241	0.9651	1	0.9302	0.5191	0.9351	0.6834	0.6949
Sungwook_R727	0.9263	0.8957	0.0829	0.9356	1	0.8712	0.605	0.8924	0.7539	0.726
Sungwook_R3149	0.9163	0.8849	0.0871	0.9291	1	0.8582	0.6501	0.8878	0.7879	0.7469
New_R15	0.9608	0.9548	0.0236	0.9613	1	0.9226	0.5512	0.9293	0.7107	0.7131
BindN_D62	0.9435	0.9319	0.0348	0.9457	1	0.8914	0.5984	0.9065	0.7487	0.7303
ProteDNA_D253	0.9408	0.9299	0.0349	0.9429	1	0.8858	0.5495	0.8998	0.7093	0.6977
Pro-dna_D99	0.9503	0.9384	0.0284	0.9517	1	0.9034	0.5665	0.9142	0.7233	0.7154
Hidetoshi_D52	0.9447	0.928	0.0373	0.9469	1	0.8937	0.5594	0.9064	0.7174	0.707
Shandar_D140	0.9554	0.9413	0.033	0.9572	1	0.9143	0.5741	0.9232	0.7295	0.7245
Susan_D56	0.9597	0.9472	0.0284	0.961	1	0.9221	0.5563	0.929	0.7149	0.7162
DBD-Hunter_D179	0.9572	0.9444	0.0311	0.9586	1	0.9173	0.5479	0.9248	0.7079	0.7089
Luscombe_D129	0.9627	0.9465	0.0355	0.9642	1	0.9284	0.534	0.9339	0.6962	0.7041
DBindR_D374	0.9619	0.9474	0.0319	0.9635	1	0.9271	0.5596	0.9332	0.7176	0.7203
DISPLAR_D428	0.9596	0.9466	0.0318	0.9611	1	0.9222	0.554	0.929	0.713	0.7148
DNABINDPROT_D54	0.9637	0.9567	0.0214	0.9645	1	0.9291	0.5619	0.935	0.7195	0.7225
PreDNA_D224	0.9631	0.9507	0.031	0.9644	1	0.9288	0.5341	0.9342	0.6963	0.7043
RBscore_D381	0.9681	0.9564	0.0287	0.9691	1	0.9382	0.5375	0.9423	0.6992	0.7101
metaDBSite_D232	0.9626	0.9498	0.0309	0.9639	1	0.9277	0.5373	0.9333	0.6991	0.7061
metaDBSite_D316	0.961	0.9441	0.0362	0.9626	1	0.9252	0.5379	0.9312	0.6995	0.7055
SDCPred_D159	0.9552	0.942	0.032	0.9569	1	0.9137	0.5759	0.9228	0.7309	0.7254
New_D31	0.9718	0.9604	0.0252	0.9727	1	0.9454	0.5238	0.9485	0.6875	0.7037
RBscore_P627	0.9639	0.9464	0.0502	0.9665	1	0.933	0.5583	0.9383	0.7166	0.7218
All_P5114	0.9366	0.9076	0.0786	0.9456	1	0.8912	0.6194	0.9076	0.765	0.743
cutoff=4.0A	wAUC	mAUC	sAUC	tAUC	SEN	SPC	PPV	ACC	F1	MCC
BindN_R107	0.9619	0.9403	0.064	0.9683	1	0.9366	0.7714	0.9478	0.871	0.85
DR_bind1_R69	0.9591	0.9432	0.0547	0.9658	1	0.9317	0.7816	0.9451	0.8774	0.8534
DR_bind1_R81	0.9647	0.9498	0.0522	0.9703	1	0.9407	0.7791	0.9509	0.8758	0.8561
KYG_R86	0.962	0.9436	0.0533	0.9682	1	0.9364	0.7701	0.9476	0.8701	0.8492
PPRInt_R86	0.9638	0.9419	0.0612	0.9702	1	0.9403	0.7708	0.9503	0.8706	0.8513
PRNA_R205	0.9725	0.9548	0.0564	0.9765	1	0.9531	0.7514	0.9589	0.858	0.8462
SRCPred_R160	0.9677	0.9454	0.0587	0.9732	1	0.9464	0.7615	0.9542	0.8646	0.8489
PRBR_R180	0.9597	0.9421	0.0437	0.9655	1	0.9311	0.7597	0.9434	0.8635	0.8411
RNABindR_R106	0.9636	0.9442	0.0585	0.9697	1	0.9394	0.7648	0.9494	0.8667	0.8476
RNABindR_R109	0.9632	0.9417	0.0614	0.9695	1	0.9389	0.765	0.9491	0.8668	0.8475
RNABindR_R144	0.9634	0.9396	0.062	0.9698	1	0.9396	0.7575	0.9492	0.862	0.8437
RNABindR_R147	0.9632	0.9382	0.0638	0.9698	1	0.9395	0.7581	0.9492	0.8624	0.8439
RNABindR_R198	0.9705	0.9505	0.0554	0.9752	1	0.9503	0.7498	0.9568	0.857	0.8441
RNABindR_R111	0.9814	0.9726	0.0308	0.9828	1	0.9656	0.7132	0.9683	0.8326	0.8299
meta2_R44	0.9423	0.9326	0.0589	0.9485	1	0.8971	0.7626	0.9226	0.8653	0.8271
aaRNA_R67	0.9703	0.96	0.0399	0.9734	1	0.9467	0.7422	0.9538	0.852	0.8382
aaRNA_R141	0.9819	0.9759	0.0153	0.9824	1	0.9648	0.7335	0.9679	0.8463	0.8412
aaRNA_R205	0.9715	0.9528	0.0529	0.976	1	0.9521	0.768	0.9586	0.8688	0.8551
RBscore_R130	0.9666	0.9448	0.0648	0.9727	1	0.9455	0.7744	0.9541	0.8728	0.8556
RBscore_R116	0.978	0.9655	0.0372	0.98	1	0.9599	0.7156	0.9636	0.8342	0.8288
Sungwook_R267	0.9786	0.9756	0.0153	0.9792	1	0.9584	0.7218	0.9625	0.8384	0.8317
Sungwook_R727	0.9514	0.9279	0.0678	0.9597	1	0.9195	0.7659	0.9363	0.8674	0.8392
Sungwook_R3149	0.945	0.9208	0.0742	0.9563	1	0.9126	0.7972	0.935	0.8871	0.8529
New_R15	0.975	0.9712	0.0178	0.9753	1	0.9506	0.722	0.9562	0.8385	0.8284
BindN_D62	0.9621	0.9544	0.0275	0.9642	1	0.9285	0.7461	0.9409	0.8546	0.8323
ProteDNA_D253	0.9593	0.9519	0.0269	0.9613	1	0.9226	0.7068	0.9348	0.8282	0.8075
Pro-dna_D99	0.9666	0.9584	0.0214	0.9678	1	0.9357	0.7215	0.9449	0.8382	0.8216
Hidetoshi_D52	0.963	0.9514	0.0287	0.9652	1	0.9304	0.7228	0.9411	0.8391	0.82
Shandar_D140	0.9696	0.9594	0.0253	0.9712	1	0.9424	0.7222	0.9499	0.8387	0.825
Susan_D56	0.9733	0.9655	0.021	0.9744	1	0.9489	0.7173	0.9548	0.8354	0.825
DBD-Hunter_D179	0.971	0.9624	0.0227	0.9723	1	0.9445	0.7055	0.951	0.8273	0.8163
Luscombe_D129	0.9752	0.9642	0.0262	0.9765	1	0.9531	0.7025	0.9578	0.8252	0.8182
DBindR_D374	0.9743	0.9644	0.0239	0.9757	1	0.9514	0.714	0.9566	0.8332	0.8242
DISPLAR_D428	0.9728	0.9642	0.0238	0.9741	1	0.9482	0.7111	0.954	0.8312	0.8211
DNABINDPROT_D54	0.9771	0.9736	0.0153	0.9776	1	0.9552	0.7311	0.9601	0.8447	0.8357
PreDNA_D224	0.9753	0.9667	0.0229	0.9764	1	0.9528	0.6987	0.9574	0.8226	0.8159
RBscore_D381	0.979	0.9713	0.0206	0.9799	1	0.9598	0.7057	0.9633	0.8274	0.823
metaDBSite_D232	0.9748	0.9658	0.0229	0.9759	1	0.9517	0.6988	0.9566	0.8227	0.8155
metaDBSite_D316	0.9738	0.9621	0.0267	0.9753	1	0.9506	0.7028	0.9558	0.8255	0.8174
SDCPred_D159	0.969	0.9596	0.0242	0.9705	1	0.9409	0.7179	0.9486	0.8358	0.8219
New_D31	0.9796	0.9704	0.02	0.9805	1	0.9609	0.6651	0.9638	0.7989	0.7995
RBscore_P627	0.9765	0.9647	0.0386	0.9787	1	0.9573	0.7258	0.9617	0.8411	0.8336
All_P5114	0.958	0.9365	0.0644	0.9658	1	0.9317	0.7712	0.9445	0.8708	0.8477
cutoff=4.5A	wAUC	mAUC	sAUC	tAUC	SEN	SPC	PPV	ACC	F1	MCC
BindN_R107	0.9742	0.9583	0.0516	0.9794	1	0.9588	0.8546	0.9668	0.9216	0.9052
DR_bind1_R69	0.972	0.9598	0.0501	0.9773	1	0.9547	0.8586	0.9644	0.9239	0.9054
DR_bind1_R81	0.9761	0.9645	0.0479	0.9805	1	0.9609	0.8575	0.9684	0.9233	0.9077
KYG_R86	0.9745	0.961	0.0469	0.9794	1	0.9587	0.8541	0.9667	0.9213	0.9049
PPRInt_R86	0.9753	0.9589	0.0522	0.9804	1	0.9608	0.8525	0.968	0.9204	0.905
PRNA_R205	0.9815	0.9688	0.0467	0.9846	1	0.9692	0.8395	0.9735	0.9127	0.902
SRCPred_R160	0.9783	0.9628	0.0466	0.9826	1	0.9652	0.8481	0.9708	0.9178	0.9047
PRBR_R180	0.9731	0.9609	0.0307	0.9776	1	0.9551	0.8475	0.9641	0.9175	0.8997
RNABindR_R106	0.9751	0.9605	0.049	0.98	1	0.96	0.8481	0.9673	0.9178	0.9023
RNABindR_R109	0.9748	0.9589	0.0505	0.9799	1	0.9597	0.8484	0.9671	0.918	0.9023
RNABindR_R144	0.975	0.9573	0.051	0.9802	1	0.9603	0.8441	0.9673	0.9155	0.9003
RNABindR_R147	0.9749	0.9564	0.0519	0.9801	1	0.9603	0.8445	0.9673	0.9157	0.9005
RNABindR_R198	0.9802	0.9651	0.0469	0.9838	1	0.9676	0.8397	0.9723	0.9129	0.9014
RNABindR_R111	0.9879	0.9818	0.0219	0.9888	1	0.9777	0.8162	0.9797	0.8988	0.8933
meta2_R44	0.9607	0.9526	0.0494	0.966	1	0.9319	0.8488	0.9507	0.9182	0.8894
aaRNA_R67	0.9801	0.9732	0.0269	0.9825	1	0.9649	0.8335	0.9702	0.9092	0.8968
aaRNA_R141	0.9881	0.9838	0.0118	0.9885	1	0.9769	0.8276	0.9792	0.9057	0.8992
aaRNA_R205	0.9806	0.9668	0.0432	0.9842	1	0.9683	0.8492	0.9731	0.9184	0.9068
RBscore_R130	0.977	0.96	0.0564	0.9819	1	0.9638	0.8529	0.9701	0.9206	0.9066
RBscore_R116	0.9847	0.9758	0.0263	0.9862	1	0.9724	0.807	0.9753	0.8932	0.8859
Sungwook_R267	0.9865	0.9841	0.0107	0.9869	1	0.9738	0.8278	0.9768	0.9058	0.8979
Sungwook_R727	0.9679	0.95	0.0576	0.9742	1	0.9484	0.8547	0.9604	0.9217	0.9004
Sungwook_R3149	0.9618	0.9424	0.067	0.971	1	0.942	0.8696	0.9582	0.9302	0.9051
New_R15	0.9848	0.9821	0.0124	0.9852	1	0.9703	0.8366	0.9743	0.911	0.901
BindN_D62	0.9751	0.9698	0.0224	0.9766	1	0.9532	0.8383	0.9623	0.912	0.8939
ProteDNA_D253	0.9714	0.9662	0.0219	0.9732	1	0.9465	0.8025	0.956	0.8904	0.8715
Pro-dna_D99	0.977	0.9714	0.017	0.9779	1	0.9559	0.8128	0.963	0.8967	0.8814
Hidetoshi_D52	0.975	0.9674	0.0223	0.9766	1	0.9533	0.8184	0.9614	0.9002	0.8833
Shandar_D140	0.9793	0.9723	0.0199	0.9806	1	0.9612	0.8165	0.9669	0.899	0.8859
Susan_D56	0.9817	0.9768	0.0163	0.9825	1	0.9651	0.8101	0.9696	0.8951	0.8842
DBD-Hunter_D179	0.9806	0.9744	0.0181	0.9816	1	0.9633	0.8089	0.9682	0.8944	0.8827
Luscombe_D129	0.9842	0.9759	0.0207	0.9853	1	0.9706	0.817	0.974	0.8993	0.8905
DBindR_D374	0.9825	0.9755	0.0181	0.9836	1	0.9672	0.8104	0.9713	0.8953	0.8853
DISPLAR_D428	0.9815	0.9756	0.0185	0.9825	1	0.9649	0.8081	0.9695	0.8938	0.883
DNABINDPROT_D54	0.9848	0.9828	0.0125	0.9852	1	0.9705	0.8254	0.9741	0.9044	0.895
PreDNA_D224	0.9833	0.9774	0.0171	0.9842	1	0.9683	0.8011	0.9719	0.8896	0.8807
RBscore_D381	0.9858	0.9802	0.0156	0.9865	1	0.9729	0.8046	0.9756	0.8917	0.8848
metaDBSite_D232	0.9831	0.9765	0.0182	0.9839	1	0.9679	0.8027	0.9716	0.8905	0.8814
metaDBSite_D316	0.9821	0.9734	0.0211	0.9833	1	0.9666	0.8022	0.9706	0.8902	0.8806
SDCPred_D159	0.979	0.9726	0.0191	0.9802	1	0.9603	0.8144	0.9662	0.8977	0.8843
New_D31	0.9854	0.9783	0.0165	0.9861	1	0.9722	0.7648	0.9745	0.8667	0.8623
RBscore_P627	0.9839	0.9752	0.0315	0.9856	1	0.9713	0.8179	0.9745	0.8998	0.8913
All_P5114	0.9713	0.9548	0.056	0.9775	1	0.955	0.853	0.9643	0.9207	0.9026
cutoff=5.0A	wAUC	mAUC	sAUC	tAUC	SEN	SPC	PPV	ACC	F1	MCC
BindN_R107	0.985	0.9738	0.0459	0.9885	1	0.977	0.9204	0.9818	0.9585	0.9482
DR_bind1_R69	0.9857	0.979	0.0371	0.9886	1	0.9772	0.9306	0.9826	0.9641	0.9536
DR_bind1_R81	0.9868	0.9797	0.0354	0.9892	1	0.9785	0.9229	0.9829	0.9599	0.9503
KYG_R86	0.9859	0.9774	0.0385	0.989	1	0.9779	0.9235	0.9826	0.9602	0.9503
PPRInt_R86	0.9862	0.9756	0.0459	0.9895	1	0.979	0.9226	0.9832	0.9597	0.9504
PRNA_R205	0.9896	0.9822	0.0338	0.9914	1	0.9827	0.9113	0.9853	0.9536	0.9463
SRCPred_R160	0.988	0.9789	0.0408	0.9907	1	0.9813	0.9199	0.9846	0.9583	0.9501
PRBR_R180	0.9843	0.977	0.0206	0.9871	1	0.9743	0.9143	0.9798	0.9552	0.9438
RNABindR_R106	0.9864	0.9768	0.0422	0.9894	1	0.9789	0.9213	0.9831	0.959	0.9497
RNABindR_R109	0.9861	0.9751	0.0445	0.9893	1	0.9787	0.9212	0.9829	0.959	0.9495
RNABindR_R144	0.9859	0.9742	0.0405	0.9892	1	0.9783	0.9165	0.9825	0.9565	0.9469
RNABindR_R147	0.9858	0.9732	0.0421	0.9892	1	0.9783	0.9167	0.9825	0.9565	0.947
RNABindR_R198	0.989	0.9799	0.0354	0.9911	1	0.9822	0.9135	0.985	0.9548	0.9472
RNABindR_R111	0.9931	0.9896	0.0139	0.9937	1	0.9874	0.8971	0.9886	0.9457	0.9411
meta2_R44	0.9762	0.9701	0.0403	0.9799	1	0.9598	0.9133	0.9717	0.9547	0.9362
aaRNA_R67	0.9881	0.9836	0.0187	0.9897	1	0.9794	0.9037	0.9827	0.9494	0.9408
aaRNA_R141	0.9936	0.9919	0.0069	0.9937	1	0.9875	0.9073	0.9888	0.9514	0.9465
aaRNA_R205	0.9891	0.9812	0.0305	0.9913	1	0.9825	0.918	0.9854	0.9572	0.9497
RBscore_R130	0.9878	0.9783	0.0383	0.9906	1	0.9811	0.9247	0.9847	0.9609	0.9525
RBscore_R116	0.9908	0.9852	0.0185	0.9918	1	0.9835	0.8858	0.9854	0.9394	0.9334
Sungwook_R267	0.9923	0.9912	0.0065	0.9925	1	0.9849	0.902	0.9868	0.9485	0.9425
Sungwook_R727	0.9809	0.9689	0.048	0.9851	1	0.9701	0.9177	0.9776	0.9571	0.9435
Sungwook_R3149	0.978	0.965	0.0541	0.984	1	0.9681	0.9301	0.9776	0.9638	0.9489
New_R15	0.9904	0.989	0.0092	0.9906	1	0.9812	0.8976	0.9839	0.946	0.9384
BindN_D62	0.9867	0.9836	0.0153	0.9877	1	0.9754	0.917	0.9807	0.9567	0.9458
ProteDNA_D253	0.9844	0.981	0.0153	0.9855	1	0.9711	0.8959	0.9768	0.9451	0.9327
Pro-dna_D99	0.9873	0.9841	0.012	0.9879	1	0.9758	0.8993	0.9801	0.947	0.9368
Hidetoshi_D52	0.9859	0.9808	0.0152	0.9871	1	0.9741	0.9015	0.9791	0.9482	0.9371
Shandar_D140	0.9891	0.9852	0.0128	0.9899	1	0.9798	0.9063	0.9831	0.9508	0.9423
Susan_D56	0.9898	0.9869	0.0116	0.9903	1	0.9807	0.8965	0.9834	0.9454	0.9376
DBD-Hunter_D179	0.9893	0.9859	0.0117	0.9899	1	0.9798	0.8967	0.9828	0.9456	0.9374
Luscombe_D129	0.9922	0.9873	0.0133	0.9929	1	0.9859	0.9135	0.9877	0.9548	0.949
DBindR_D374	0.9902	0.9861	0.0123	0.9909	1	0.9819	0.8966	0.9843	0.9455	0.9383
DISPLAR_D428	0.9896	0.9866	0.0128	0.9902	1	0.9805	0.8949	0.9833	0.9445	0.9367
DNABINDPROT_D54	0.9916	0.9902	0.0089	0.9919	1	0.9838	0.9057	0.986	0.9505	0.944
PreDNA_D224	0.9911	0.988	0.0118	0.9916	1	0.9833	0.8967	0.9854	0.9455	0.939
RBscore_D381	0.9925	0.9895	0.0104	0.9929	1	0.9858	0.899	0.9874	0.9468	0.9414
metaDBSite_D232	0.9909	0.9876	0.0116	0.9914	1	0.9829	0.8964	0.9851	0.9454	0.9386
metaDBSite_D316	0.9903	0.9856	0.0134	0.991	1	0.9821	0.8956	0.9845	0.9449	0.9378
SDCPred_D159	0.9888	0.9853	0.0121	0.9895	1	0.979	0.9035	0.9824	0.9493	0.9405
New_D31	0.9924	0.9896	0.0083	0.9929	1	0.9857	0.8806	0.9871	0.9365	0.9317
RBscore_P627	0.9913	0.9864	0.0212	0.9923	1	0.9845	0.9034	0.9865	0.9492	0.9431
All_P5114	0.9836	0.973	0.0443	0.9876	1	0.9752	0.9206	0.9807	0.9587	0.9475
cutoff=5.5A	wAUC	mAUC	sAUC	tAUC	SEN	SPC	PPV	ACC	F1	MCC
BindN_R107	0.9947	0.9918	0.0182	0.9958	1	0.9916	0.9714	0.9935	0.9855	0.9814
DR_bind1_R69	0.9944	0.991	0.0206	0.9957	1	0.9914	0.9742	0.9935	0.9869	0.9827
DR_bind1_R81	0.9951	0.9924	0.019	0.9959	1	0.9919	0.9712	0.9936	0.9854	0.9815
KYG_R86	0.9946	0.9911	0.019	0.9959	1	0.9918	0.9719	0.9936	0.9858	0.9818
PPRInt_R86	0.9951	0.9915	0.0191	0.9962	1	0.9923	0.972	0.9939	0.9858	0.9821
PRNA_R205	0.996	0.9922	0.0228	0.9968	1	0.9936	0.9674	0.9946	0.9834	0.9804
SRCPred_R160	0.9959	0.9937	0.016	0.9968	1	0.9935	0.9725	0.9947	0.9861	0.983
PRBR_R180	0.9944	0.9913	0.0111	0.9954	1	0.9909	0.9701	0.993	0.9848	0.9805
RNABindR_R106	0.995	0.9918	0.0178	0.9961	1	0.9922	0.9712	0.9938	0.9854	0.9816
RNABindR_R109	0.995	0.9918	0.0178	0.9961	1	0.9921	0.9712	0.9938	0.9854	0.9816
RNABindR_R144	0.9951	0.991	0.0179	0.9962	1	0.9924	0.9712	0.994	0.9854	0.9818
RNABindR_R147	0.9951	0.9911	0.0179	0.9962	1	0.9924	0.9713	0.994	0.9855	0.9818
RNABindR_R198	0.9959	0.9927	0.0181	0.9968	1	0.9935	0.9688	0.9946	0.9841	0.9811
RNABindR_R111	0.9974	0.9958	0.0079	0.9976	1	0.9952	0.9611	0.9957	0.9802	0.978
meta2_R44	0.9913	0.9874	0.0287	0.9931	1	0.9862	0.9711	0.9906	0.9853	0.9786
aaRNA_R67	0.9952	0.9927	0.0129	0.996	1	0.992	0.9633	0.9934	0.9813	0.9775
aaRNA_R141	0.9974	0.9967	0.0037	0.9975	1	0.9951	0.9637	0.9956	0.9815	0.9793
aaRNA_R205	0.9959	0.9932	0.0134	0.9966	1	0.9932	0.9686	0.9944	0.9841	0.9809
RBscore_R130	0.9961	0.9934	0.0158	0.9969	1	0.9937	0.9753	0.995	0.9875	0.9845
RBscore_R116	0.9964	0.9942	0.0104	0.9968	1	0.9936	0.9564	0.9944	0.9777	0.9748
Sungwook_R267	0.9968	0.9967	0.0035	0.9968	1	0.9937	0.9593	0.9945	0.9792	0.9764
Sungwook_R727	0.9927	0.9895	0.0189	0.9941	1	0.9883	0.9683	0.9914	0.9839	0.9782
Sungwook_R3149	0.9921	0.9867	0.0304	0.9944	1	0.9888	0.9761	0.9923	0.9879	0.9824
New_R15	0.996	0.9946	0.0076	0.9962	1	0.9923	0.9585	0.9935	0.9788	0.9753
BindN_D62	0.9943	0.9937	0.0071	0.9947	1	0.9893	0.9644	0.9917	0.9819	0.9768
ProteDNA_D253	0.9946	0.9935	0.0085	0.9951	1	0.9902	0.9655	0.9923	0.9825	0.9778
Pro-dna_D99	0.9958	0.9948	0.0066	0.996	1	0.9919	0.9671	0.9935	0.9833	0.9794
Hidetoshi_D52	0.995	0.994	0.007	0.9953	1	0.9907	0.9651	0.9926	0.9822	0.9778
Shandar_D140	0.9964	0.9952	0.0066	0.9967	1	0.9933	0.9694	0.9945	0.9844	0.9813
Susan_D56	0.9965	0.9954	0.0055	0.9966	1	0.9933	0.9646	0.9943	0.982	0.9788
DBD-Hunter_D179	0.9964	0.9953	0.0056	0.9966	1	0.9932	0.9656	0.9943	0.9825	0.9793
Luscombe_D129	0.9977	0.9962	0.0059	0.998	1	0.996	0.9755	0.9965	0.9876	0.9857
DBindR_D374	0.9965	0.9954	0.0061	0.9968	1	0.9935	0.9637	0.9945	0.9815	0.9785
DISPLAR_D428	0.9964	0.9953	0.0066	0.9966	1	0.9932	0.9637	0.9942	0.9815	0.9783
DNABINDPROT_D54	0.997	0.996	0.0053	0.9971	1	0.9942	0.9666	0.995	0.983	0.9803
PreDNA_D224	0.9969	0.9956	0.0068	0.9971	1	0.9942	0.9645	0.995	0.9819	0.9792
RBscore_D381	0.9975	0.9964	0.0054	0.9976	1	0.9952	0.9661	0.9958	0.9828	0.9806
metaDBSite_D232	0.997	0.9955	0.0064	0.9972	1	0.9943	0.966	0.9951	0.9827	0.9801
metaDBSite_D316	0.9966	0.9948	0.0073	0.9969	1	0.9937	0.9638	0.9946	0.9816	0.9787
SDCPred_D159	0.9961	0.995	0.0066	0.9964	1	0.9927	0.9672	0.994	0.9833	0.9799
New_D31	0.9978	0.9972	0.0036	0.9979	1	0.9958	0.9652	0.9962	0.9823	0.9804
RBscore_P627	0.997	0.9954	0.0096	0.9973	1	0.9946	0.9668	0.9954	0.9831	0.9806
All_P5114	0.9941	0.99	0.0237	0.9956	1	0.9912	0.9723	0.9933	0.986	0.9817
cutoff=6.0A	wAUC	mAUC	sAUC	tAUC	SEN	SPC	PPV	ACC	F1	MCC
BindN_R107	1	1	0	1	1	1	1	1	1	1
DR_bind1_R69	1	1	0	1	1	1	1	1	1	1
DR_bind1_R81	1	1	0	1	1	1	1	1	1	1
KYG_R86	1	1	0	1	1	1	1	1	1	1
PPRInt_R86	1	1	0	1	1	1	1	1	1	1
PRNA_R205	1	1	0	1	1	1	1	1	1	1
SRCPred_R160	1	1	0	1	1	1	1	1	1	1
PRBR_R180	1	1	0	1	1	1	1	1	1	1
RNABindR_R106	1	1	0	1	1	1	1	1	1	1
RNABindR_R109	1	1	0	1	1	1	1	1	1	1
RNABindR_R144	1	1	0	1	1	1	1	1	1	1
RNABindR_R147	1	1	0	1	1	1	1	1	1	1
RNABindR_R198	1	1	0	1	1	1	1	1	1	1
RNABindR_R111	1	1	0	1	1	1	1	1	1	1
meta2_R44	1	1	0	1	1	1	1	1	1	1
aaRNA_R67	1	1	0	1	1	1	1	1	1	1
aaRNA_R141	1	1	0	1	1	1	1	1	1	1
aaRNA_R205	1	1	0	1	1	1	1	1	1	1
RBscore_R130	1	1	0	1	1	1	1	1	1	1
RBscore_R116	1	1	0	1	1	1	1	1	1	1
Sungwook_R267	1	1	0	1	1	1	1	1	1	1
Sungwook_R727	1	1	0	1	1	1	1	1	1	1
Sungwook_R3149	0.9999	0.9996	0.0195	1	1	1	1	1	1	1
New_R15	1	1	0	1	1	1	1	1	1	1
BindN_D62	1	1	0	1	1	1	1	1	1	1
ProteDNA_D253	1	1	0	1	1	1	1	1	1	1
Pro-dna_D99	1	1	0	1	1	1	1	1	1	1
Hidetoshi_D52	1	1	0	1	1	1	1	1	1	1
Shandar_D140	1	1	0	1	1	1	1	1	1	1
Susan_D56	1	1	0	1	1	1	1	1	1	1
DBD-Hunter_D179	1	1	0	1	1	1	1	1	1	1
Luscombe_D129	1	1	0	1	1	1	1	1	1	1
DBindR_D374	1	1	0	1	1	1	1	1	1	1
DISPLAR_D428	1	1	0	1	1	1	1	1	1	1
DNABINDPROT_D54	1	1	0	1	1	1	1	1	1	1
PreDNA_D224	1	1	0	1	1	1	1	1	1	1
RBscore_D381	1	1	0	1	1	1	1	1	1	1
metaDBSite_D232	1	1	0	1	1	1	1	1	1	1
metaDBSite_D316	1	1	0	1	1	1	1	1	1	1
SDCPred_D159	1	1	0	1	1	1	1	1	1	1
New_D31	1	1	0	1	1	1	1	1	1	1
RBscore_P627	1	1	0	1	1	1	1	1	1	1
All_P5114	1	0.9998	0.014	1	1	1	1	1	1	1
Dist3.5: is to use the binding sites defined by 3.5A as a prediction and measure the accuracy by different distance cutoffs.
Dist6.0: is to use the binding sites defined by 6.0A as a prediction and measure the accuracy by different distance cutoffs.
