# Supplementary material for: A Large-Scale Assessment of Nucleic Acids Binding Site Prediction Programs
Source: PLoS Comput Biol. 2015 Dec 17;11(12):e1004639. doi: 10.1371/journal.pcbi.1004639 (PMC4683125; doi:10.1371/journal.pcbi.1004639)
Supplement: S3 Table — (XLSX) [file pcbi.1004639.s004.xlsx]

## Sheet: Sheet1
Results of DR_bind1 and RBRDetector
DR_bind1
cutoff=3.5A	wAUC	mAUC	sAUC	tAUC	SEN	SPC	PPV	ACC	F1	MCC
meta2_R44	0.6297	0.644	0.0779	0.6336	0.3352	0.932	0.5552	0.8115	0.418	0.3279
cutoff=4.0A	wAUC	mAUC	sAUC	tAUC	SEN	SPC	PPV	ACC	F1	MCC
meta2_R44	0.622	0.6319	0.0657	0.6218	0.3042	0.9394	0.6283	0.7794	0.4099	0.3232
cutoff=4.5A	wAUC	mAUC	sAUC	tAUC	SEN	SPC	PPV	ACC	F1	MCC
meta2_R44	0.6141	0.6234	0.0621	0.6134	0.2852	0.9415	0.6547	0.7578	0.3974	0.3111
cutoff=5.0A	wAUC	mAUC	sAUC	tAUC	SEN	SPC	PPV	ACC	F1	MCC
meta2_R44	0.6155	0.6253	0.0598	0.6124	0.2791	0.9457	0.689	0.7451	0.3973	0.3152
cutoff=5.5A	wAUC	mAUC	sAUC	tAUC	SEN	SPC	PPV	ACC	F1	MCC
meta2_R44	0.617	0.6259	0.0564	0.6113	0.2734	0.9492	0.717	0.7331	0.3959	0.3174
cutoff=6.0A	wAUC	mAUC	sAUC	tAUC	SEN	SPC	PPV	ACC	F1	MCC
meta2_R44	0.6159	0.6238	0.0539	0.6093	0.2684	0.9502	0.7263	0.7252	0.3919	0.3141
RBRDetector
cutoff=3.5A	wAUC	mAUC	sAUC	tAUC	SEN	SPC	PPV	ACC	F1	MCC
New_R15	0.8419	0.8472	0.1202	0.824	0.5575	0.9205	0.4	0.8889	0.4658	0.4127
New_D31	0.8008	0.7747	0.119	0.825	0.4494	0.919	0.2574	0.8914	0.3273	0.2855
cutoff=4.0A	wAUC	mAUC	sAUC	tAUC	SEN	SPC	PPV	ACC	F1	MCC
New_R15	0.847	0.8539	0.0954	0.8297	0.5507	0.9341	0.5175	0.8905	0.5336	0.4719
New_D31	0.7958	0.7773	0.1119	0.8281	0.4365	0.9244	0.3194	0.8878	0.3689	0.3134
cutoff=4.5A	wAUC	mAUC	sAUC	tAUC	SEN	SPC	PPV	ACC	F1	MCC
New_R15	0.8337	0.8461	0.0989	0.817	0.5219	0.9398	0.5683	0.8847	0.5441	0.4788
New_D31	0.7777	0.7639	0.1083	0.8163	0.4112	0.9265	0.3464	0.882	0.376	0.3127
cutoff=5.0A	wAUC	mAUC	sAUC	tAUC	SEN	SPC	PPV	ACC	F1	MCC
New_R15	0.8318	0.8436	0.0998	0.815	0.5109	0.9432	0.5968	0.882	0.5505	0.485
New_D31	0.7762	0.7551	0.1029	0.8099	0.3925	0.9294	0.3814	0.8759	0.3869	0.3179
cutoff=5.5A	wAUC	mAUC	sAUC	tAUC	SEN	SPC	PPV	ACC	F1	MCC
New_R15	0.8188	0.8334	0.0965	0.8022	0.4885	0.9443	0.6095	0.8755	0.5424	0.4752
New_D31	0.7802	0.7561	0.0947	0.8113	0.3851	0.9321	0.4111	0.8721	0.3977	0.3264
cutoff=6.0A	wAUC	mAUC	sAUC	tAUC	SEN	SPC	PPV	ACC	F1	MCC
New_R15	0.8146	0.8287	0.0934	0.8002	0.4732	0.9448	0.6159	0.8705	0.5352	0.4668
New_D31	0.7789	0.7554	0.0928	0.8091	0.3817	0.933	0.4218	0.8705	0.4008	0.3289
